# Supplementary material for: Prediction of Uropathogens by Flow Cytometry and Dip-stick Test Results of Urine Through Multivariable Logistic Regression Analysis
Source: PLoS One. 2020 Jan 7;15(1):e0227257. doi: 10.1371/journal.pone.0227257 (PMC6946154; doi:10.1371/journal.pone.0227257)
Supplement: S1 Data — (XLS) [file pone.0227257.s006.xls]

## Sheet: training set
Sample No.	Culture	Patient information		FCM			Dip-stick testing								BACT scattergram
		Age	Sex	Bacteria count	FCM-WBC	FCM-RBC	Specific gravity	pH	Proteins	Glucose	Ketones	Hemoglobin	Nitrite	Leukocytes esterase	Area I	Area II	Area III	Area IV
1	E.coli	60-69	1	4	3	0	1.024	7	1	0	0	0	3	3	70.1	15.7	9.4	4.8
2	E.coli	70-79	1	4	4	3	1.015	5.5	5	0	0	5	3	3	45	25.2	26.9	3
3	E.coli	70-79	0	3	5	0	1.013	5	0	0	0	0	2	3	53	26.9	17.8	2.2
4	E.coli	60-69	1	2	4	0	1.001	6.5	0	0	0	0	0	2	54.5	18.7	17.3	9.5
5	E.coli	30-39	0	1	5	1	1.029	5.5	2	0	0	2	0	3	25.1	15	35.9	24
6	E.coli	80-89	1	2	6	0	1.014	6	0	0	0	1	0	4	54.5	15	18.7	11.8
7	P.aeruginosa	80-89	0	1	0	0	1.021	5.5	0	0	0	1	0	0	17.3	19.1	36.8	26.7
8	E.coli	60-69	1	2	1	5	1.007	8	0	0	0	4	0	1	70.7	11.4	12.6	5.3
9	E.coli	70-79	1	4	0	0	1.005	6.5	0	0	0	0	2	0	78.4	14.2	6.4	1
10	E.coli	60-69	1	2	4	0	1.005	6.5	0	0	0	0	0	3	47.5	17.1	25.3	10.1
11	E.aerogenes	80-89	0	4	5	1	1.02	6	4	0	0	1	3	3	14.3	16.1	48.6	21
12	E.coli	70-79	1	4	2	0	1.017	6.5	1	0	0	1	3	0	47.1	30.7	20.5	1.7
13	E.coli	60-69	1	3	0	0	1.015	7	1	0	0	0	0	1	64.9	21.3	9.2	4.6
14	E.coli	70-79	0	2	5	1	1.003	5	0	0	0	5	0	2	51.6	27.2	15.6	5.6
15	E.coli	60-69	1	2	5	1	1.02	5.5	0	0	0	4	0	2	52.8	25	14.6	7.6
16	E.coli	70-79	1	4	4	1	1.008	7	0	0	0	4	3	4	77.1	16.7	4.5	1.7
17	E.coli	50-59	1	4	3	1	1.013	6	8	5	0	4	2	1	12.6	18	53.5	15.9
18	K.pneumoniae	80-89	1	2	1	0	1.008	5	0	0	0	2	0	0	70.7	13.8	10.5	5
19	E.coli	60-69	1	4	6	0	1.019	5	5	8	0	1	3	4	38.9	34.9	24.2	2
20	E.coli	60-69	1	4	6	1	1.018	6	0	0	0	1	2	4	63.2	24.8	9.6	2.4
21	E.coli	70-79	1	4	5	1	1.026	6	6	0	0	0	3		39.1	25	29	6.8
22	E.coli	70-79	1	4	1	0	1.002	5	0	0	0	0	2	1	65.5	18.2	13.5	2.8
23	E.coli	60-69	1	4	1	2	1.015	5	2	0	0	6	3	1	35.6	32.8	29.2	2.4
24	E.coli	60-69	1	3	1	0	1.007	6	0	0	0	1	0	1	67.8	14.1	14.3	3.9
25	K.pneumoniae	80-89	1	3	4	1	1.008	7	0	0	0	1	3	4	15.5	7.4	39.3	37.8
26	E.coli	80-89	0	4	5	0	1.014	6.5	0	0	0	0	3	4	73.2	15.2	8	3.7
27	E.coli	80-89	1	3	1	0	1.008	6.5	0	0	0	0	0	0	65.1	18.2	11.4	5.4
28	E.coli	60-69	1	3	6	0	1.008	6	6	6	0	4	0	4	29.4	28.8	22	19.8
29	K.oxytoca	70-79	0	3	4	0	1.009	6.5	0	0	0	2	3	4	66.3	19	13.5	1.1
30	E.coli	60-69	0	3	6	0	1.015	6	0	0	0	1	0	4	84.7	9.2	4	2.2
31	E.coli	70-79	1	4	1	0	1.014	5.5	0	0	0	2	3	0	63.6	22.5	13.7	0.2
32	E.coli	70-79	0	4	2	1	1.02	7.5	0	0	0	4	3	0	80.3	16.3	3.2	0.2
33	E.coli	60-69	0	3	4	1	1.021	7	4	1	0	1	2	2	38	14.2	32.7	15.1
34	K.pneumoniae	30-39	0	2	1	1	1.018	5	0	0	0	4	0	3	35.3	23.8	32.1	8.8
35	E.coli	60-69	1	4	1	0	1.013	6.5	0	0	0	0	2	0	43.7	28.9	26.3	1.2
36	K.pneumoniae	70-79	1	4	4	0	1.031	5.5	3	9	0	0	3	4	59.7	21.5	12.5	6.3
37	E.coli	60-69	1	3	2	0	1.005	6.5	0	0	0	0	3	2	14.4	16.9	59.3	9.3
38	K.pneumoniae	70-79	1	2	4	5	1.002	8	7	5	0	7	0	2	15.3	18.2	38.5	28
39	E.coli	40-49	1	2	2	2	1.014	5.5	8	0	0	5	0	3	11.7	34.5	50.2	3.6
40	K.pneumoniae	60-69	0	2	5	0	1.025	6	5	7	0	0	0	1	24.9	16.7	42.8	15.5
41	P.mirabilis	50-59	1	3	6	0	1.01	5.5	3	0	0	0	0	4	53.8	19.4	14.3	12.6
42	E.coli	70-79	0	3	1	0	1.009	7	0	0	0	0	0	0	82.1	11.3	6.7	0
43	E.coli	60-69	1	3	2	0	1.012	7	0	0	0	0	0	0	36.1	37.1	20.7	6.1
44	E.coli	70-79	1	2	3	0	1.009	7.5	0	0	0	0	0	1	50.3	32.1	13.8	3.8
45	E.coli	70-79	1	1	1	0	1.03	7.5	1	0	0	1	0	3	59	26.8	14.1	0.1
46	E.coli	60-69	0	3	2	0	1.013	7	2	0	0	0	0	3	15.8	14.4	37.9	31.9
47	E.coli	60-69	1	2	5	0	1.02	6	8	9	0	0	0	2	33.9	19	38	9.1
48	E.coli	80-89	1	2	4	0	1	7.5	0	0	0	0	0	3	12.9	16.1	41.1	29.8
49	E.coli	70-79	1	2	3	1	1.01	6	0	0	0	2	0	3	29	22.3	46.6	2.1
50	E.coli	60-69	0	1	1	3	1.01	5	2	0	0	4	0	2	12.9	16.3	39.5	31.3
51	E.coli	60-69	0	3	5	0	1.01	7	0	5	0	0	0	4	69.3	18.4	8.6	3.7
52	E.coli	60-69	1	4	2	0	1.003	6	0	0	0	0	0	3	70.4	16.8	9.5	3.3
53	E.coli	70-79	1	3	1	0	1.01	7	3	0	0	0	0	1	41.3	23.9	30.4	4.4
54	E.coli	80-89	0	3	3	0	1.011	5	4	0	0	1	2	3	58.2	25.2	15.2	1.3
55	E.coli	80-89	1	3	3	0	1.007	6	2	0	0	0	3	4	28.8	22.5	44.4	4.3
56	E.coli	90-99	0	1	1	0	1.01	8	0	0	0	0	0	0	1.1	19	64.7	15.2
57	E.coli	70-79	1	3	2	0	1.02	5.5	2	0	0	1	0	1	52.9	25	11.2	10.9
58	K.pneumoniae	60-69	1	2	5	1	1.014	6.5	1	0	0	3	0	4	9.7	24.8	60	5.5
59	E.coli	70-79	1	2	1	0	1.006	6.5	0	0	0	0	0	0	63.2	22.8	13.4	0.7
60	E.coli	40-49	0	3	6	3	1.008	7	0	0	0	4	3	4	74.4	15.4	9.4	0.9
61	K.pneumoniae	80-89	1	4	4	2	1.014	6	6	0	0	7	3	2	63.9	26.3	8.9	0.9
62	P.aeruginosa	70-79	0	1	2	2	1.021	6	2	0	0	6	0	1	14.6	17.6	34.6	33.1
63	E.coli	60-69	0	1	1	4	1.015	6	2	2	0	5	0	0	23.3	21.5	38.6	16.6
64	P.mirabilis	90-99	1	3	2	0	1.013	6	0	0	0	0	0	1	85.6	5.9	8.2	0.3
65	E.aerogenes	60-69	1	3	5	2	1.009	6	2	0	0	3	0	4	39	17.1	28.7	15.3
66	E.coli	80-89	0	4	1	0	1.008	7.5	0	0	0	0	2	0	74	19.8	4.5	1.6
67	P.mirabilis	70-79	1	3	2	0	1.006	6.5	0	0	0	0	0	2	55.1	14.1	27.3	3.5
68	E.coli	80-89	0	3	5	1	1.015	6	0	0	0	2	2	4	34.1	32	18.6	15.3
69	E.coli	60-69	1	3	2	0	1.014	6	0	0	0	0	0	4	80.3	7.7	9.5	2.5
70	E.coli	60-69	1	3	1	0	1.008	6.5	0	0	0	0	0	0	66.5	24.2	7.7	1.6
71	K.pneumoniae	50-59	1	2	6	1	1.005	5.5	0	0	0	0	0	1	40.1	19.3	27.6	13
72	K.pneumoniae	60-69	1	3	3	0	1.01	6	6	0	0	2	0	3	57.1	25.1	12.9	4.9
73	K.pneumoniae	70-79	1	2	2	0	1.003	5	0	9	0	0	0	1	74	16	9.8	0.2
74	P.mirabilis	60-69	0	4	3	0	1.012	6.5	0	0	0	0	3	4	71.8	19.5	6.4	2.3
75	P.aeruginosa	70-79	1	2	6	0	1.017	6	1	0	0	2	3	4	51.7	18.5	18.2	11.6
76	P.mirabilis	60-69	1	3	2	1	1.007	7.5	0	0	0	2	0	2	92.5	3.2	4.3	0.1
77	E.coli	60-69	0	1	1	0	1.008	5.5	0	0	0	0	0	2	48.9	21.8	29.3	0
78	C.freundii	70-79	0	4	4	3	1.012	8	1	0	0	5	3	3	30.1	15.2	46.9	7.8
79	E.coli	70-79	0	3	4	0	1.017	6.5	0	6	0	2	0	3	42.7	18	28.8	10.5
80	E.coli	70-79	0	4	6	0	1.013	6	1	0	0	1	3	4	75.6	13.1	7.9	3.4
81	E.coli	60-69	0	4	3	0	1.011	6.5	0	0	0	0	0	4	39.3	32.6	25.6	2.6
82	K.pneumoniae	80-89	1	3	2	0	1.008	6	1	0	0	0	2	2	31	15.5	33.3	20.2
83	E.coli	70-79	0	4	6	1	1.009	7	1	0	0	1	3	4	40.3	14.4	32	13.2
84	E.coli	70-79	0	4	4	0	1.019	5.5	0	0	0	1	3	4	49.1	30.3	16.2	4.5
85	E.coli	60-69	1	2	4	1	1.015	6	0	0	0	4	0	4	22.6	20.6	35.6	21.2
86	K.pneumoniae	80-89	1	4	4	0	1.009	7.5	3	0	0	4	3	4	12.4	8.8	40	38.8
87	E.coli	70-79	1	4	4	0	1.012	5	0	0	0	4	3	3	75.1	18.2	5.9	0.7
88	E.coli	80-89	0	1	3	0	1.009	6	4	4	0	0	0	3	17.7	37.2	42.2	2.9
89	E.coli	70-79	1	3	4	0	1.011	7.5	0	0	0	0	0	4	69.8	13.1	13.4	3.7
90	E.coli	70-79	1	4	3	0	1.022	5.5	0	0	0	0	3	4	59.4	28.7	10.8	1.1
91	E.coli	70-79	0	4	4	0	1.01	6	0	0	0	0	3	4	39.5	17.3	27.8	15.4
92	E.cloacae	60-69	0	4	6	2	1.015	5.5	3	0	0	3	0	4	11.3	11.8	47.5	29.4
93	E.coli	60-69	1	1	6	2	1.03	5.5	3	0	0	6	0	4	12.5	22	41.1	24.5
94	E.coli	80-89	0	4	4	0	1.009	7	0	0	0	0	0	4	14.3	14.9	46.3	24.5
95	E.coli	80-89	1	4	3	0	1.018	5	2	0	0	1	3	2	45.1	27.4	23.9	3.5
96	E.coli	80-89	0	2	6	0	1.012	5.5	6	2	0	3	0	4	74.6	13.9	9.4	2.1
97	E.coli	70-79	1	3	5	0	1.012	6	2	0	0	0	0	4	80.3	12.7	6.3	0.8
98	E.coli	80-89	1	3	2	0	1.021	5.5	0	0	0	4	0	3	58.7	29.7	10.4	1.3
99	E.coli	80-89	0	3	6	6	1.012	5.5	2	0	0	6	3	4	52.6	25	17.9	4.5
100	E.coli	70-79	1	3	5	0	1.004	5	0	0	0	0	0	4	39.1	27.7	30.4	2.7
101	K.pneumoniae	60-69	1	4	2	0	1.008	6	0	0	0	0	3	1	53	33.4	12.6	0.9
102	K.pneumoniae	50-59	1	4	4	0	1.012	5.5	0	1	0	0	3	2	40.3	30.8	26.2	2.6
103	E.coli	60-69	1	4	6	0	1.008	5.5	0	2	0	0	3	4	59.6	23.6	15.5	1.3
104	E.coli	80-89	0	4	3	0	1.008	7	1	1	0	0	0	3	76.7	19.4	3.6	0.3
105	E.coli	70-79	0	4	3	0	1.011	7.5	0	0	0	0	2	2	88.4	9.2	2.3	0.2
106	E.coli	80-89	1	4	1	0	1.014	6.5	0	0	0	0	3	2	60.4	17.6	17.9	4
107	K.oxytoca	40-49	0	4	6	0	1.007	6.5	0	0	0	1	0	4	49.8	26.2	21.2	2.8
108	E.coli	40-49	1	2	5	5	1.008	7.5	1	0	0	5	0	4	37.5	17.7	26.6	18.3
109	E.coli	60-69	1	4	6	0	1.029	5.5	4	0	0	2	3	3	63.5	22.5	12.8	1.2
110	K.pneumoniae	80-89	0	4	1	0	1.008	7.5	1	0	0	1	2	1	83.3	11.4	4.3	1.1
111	E.coli	80-89	1	3	4	0	1.002	6	2	0	0	0	3	4	27.9	20.6	46.8	4.7
112	E.coli	80-89	1	2	2	0	1.012	6	6	0	0	1	0	3	31.5	22.8	44.8	0.9
113	E.coli	80-89	1	4	1	0	1.007	5.5	0	0	0	4	0	2	75.9	18	4.5	1.6
114	E.coli	80-89	0	2	1	0	1.017	6.5	0	1	0	0	0	0	58.1	19.2	22.7	0
115	E.coli	60-69	1	3	1	0	1.007	6.5	0	0	0	1	0	0	88.7	7.6	3.4	0.3
116	E.coli	40-49	1	3	2	0	1.002	5.5	0	0	0	0	0	2	49.4	37.2	11.4	2.1
117	E.coli	70-79	1	4	1	0	1.006	5.5	0	0	0	0	0	2	19.7	19.3	55.8	5.2
118	E.coli	70-79	1	4	1	0	1.003	5.5	0	0	0	0	2	1	40.8	21.5	34.6	3.2
119	E.coli	50-59	1	4	4	0	1.008	7.5	0	0	0	0	3	3	59.4	19.1	19.6	1.6
120	E.coli	70-79	1	3	6	0	1.008	5.5	0	0	0	3	0	4	68.9	23.2	7.3	0.5
121	E.coli	70-79	1	1	2	0	1.008	5	0	0	0	0	0	4	33.4	31.2	30.5	4.8
122	E.coli	60-69	1	4	2	2	1.02	6.5	2	0	0	3	3	1	63.6	27.4	8.7	0.3
123	E.coli	80-89	1	3	6	0	1.01	5.5	0	0	0	1	0	4	76.9	13.4	7.4	2.3
124	K.pneumoniae	80-89	1	2	1	0	1.02	5	0	0	0	4	0	3	59.2	11.4	20.3	9
125	E.coli	70-79	0	4	2	0	1.019	6	0	0	0	0	0	1	30.6	25.5	42.4	1.6
126	E.coli	30-39	1	2	1	0	1.004	7.5	0	0	0	1	0	2	11	30.3	56.9	1.9
127	E.coli	90-99	1	3	3	0	1.016	5	0	3	0	1	2	3	34.1	34.6	24.4	7
128	E.coli	70-79	0	4	4	0	1.011	5.5	0	0	0	0	3	2	68.9	19.3	11.3	0.5
129	E.coli	70-79	1	4	2	0	1.018	7.5	0	0	0	0	2	2	84.7	8.9	5.7	0.7
130	E.coli	70-79	0	4	5	0	1.012	5	0	0	0	0	3	4	52.6	24	17.6	5.9
131	E.coli	80-89	1	3	4	0	1.007	5.5	0	0	0	0	3	4	15.9	9.9	47.7	26.5
132	K.oxytoca	70-79	1	4	6	0	1.005	6.5	0	0	0	0	0	4	76.9	12.9	6.9	3.3
133	K.pneumoniae	60-69	1	1	6	0	1.004	5.5	0	0	0	3	0	4	49.4	23	19.3	8.3
134	E.coli	70-79	1	3	6	0	1.009	6	0	0	0	0	3	4	33.4	28.7	36.2	1.7
135	E.coli	60-69	0	4	4	0	1.018	5.5	1	0	0	0	3	2	50.9	24.3	20	4.9
136	E.coli	70-79	0	1	1	0	1.003	5	0	0	0	0	0	1	70.5	20.9	8.5	0
137	E.coli	80-89	1	4	5	1	1.01	5.5	0	0	0	1	2	4	56.4	22.1	17.9	3.7
138	E.coli	70-79	1	3	5	0	1.009	5.5	7	0	0	1	0	3	14.7	19.7	48.4	17.1
139	E.coli	60-69	0	4	6	0	1.011	5.5	0	0	0	1	3	4	47.2	25.9	24.6	2.4
140	E.coli	80-89	0	4	6	1	1.009	5	2	0	0	2	3	4	49.9	17.1	21.9	11.2
141	E.coli	60-69	1	3	4	0	1.008	6.5	0	0	0	2	0	3	71	17.1	8.9	3
142	E.coli	70-79	0	3	5	1	1.013	6.5	3	0	0	2	3	4	33.6	21.2	35.9	9.3
143	S.marcescns	80-89	1	3	4	0	1.016	7.5	1	0	0	0	3	4	12.8	8.1	42.5	36.5
144	E.cloacae	70-79	0	4	3	0	1.02	5.5	0	0	0	4	3	3	54.6	27.9	15	2.5
145	E.cloacae	70-79	1	1	1	1	1.018	6.5	0	0	0	0	0	0	24.5	16.6	41.6	17.3
146	K.pneumoniae	70-79	1	4	1	0	1.018	6	2	0	0	4	3	0	16.4	16.2	54.6	12.8
147	K.pneumoniae	70-79	1	3	3	0	1.0058	6	0	0	0	0	0	3	46.4	39.5	12.4	1.7
148	P.mirabilis	50-59	1	3	6	0	1.017	6	0	0	0	4	0	4	87.8	7.4	3.2	1.6
149	K.pneumoniae	80-89	1	4	6	1	1.013	7	1	0	0	1	2	4	13.9	10.1	47.5	28.5
150	K.pneumoniae	30-39	0	3	4	0	1.008	6	0	0	0	1	0	4	35.2	25.1	37.3	2.5
151	E.coli	80-89	1	3	5	0	1.008	7	0	0	0	0	0	4	27.9	18.7	39.4	14
152	E.aerogenes	70-79	0	4	3	1	1.007	7	0	0	0	0	0	4	15.1	17.2	51.5	16.2
153	E.coli	80-89	1	3	2	0	1.016	5	1	0	0	1	3	2	80.2	11	7.5	1.3
154	E.coli	80-89	0	4	1	0	1.014	6.5	2	8	0	0	3	2	51.4	31.2	15.6	1.8
155	E.coli	80-89	0	2	6	0	1.006	6.5	2	0	0	1	0	4	10.2	19.8	52	18
156	E.coli	50-59	1	4	3	0	1.014	5.5	1	2	0	1	3	2	66.5	29	4.2	0.2
157	E.coli	70-79	1	4	6	0	1.01	6	1	7	0	2	3	4	62.1	22.1	13.6	2.2
158	E.coli	70-79	0	2	6	0	1.011	5.5	0	0	0	1	0	4	65.7	11.6	18.1	4.6
159	E.coli	80-89	1	4	5	4	1.021	5.5	0	0	0	6	3	2	46.4	23.5	26.1	4
160	E.coli	60-69	1	4	6	1	1.009	5	3	8	0	5	3	4	38.2	24	33	4.8
161	E.coli	50-59	1	4	4	2	1.019	6	0	0	0	3	3	4	66.5	22	9.6	2
162	E.coli	70-79	0	1	2	6	1.03	5.5	6	0	0	6	0	3	4.4	21.2	54.1	20.3
163	E.coli	60-69	0	3	2	1	1.009	5.5	1	0	0	2	2	0	65.2	16.4	13	5.4
164	P.mirabilis	60-69	0	2	4	0	1.011	6.5	0	0	0	0	0	4	66.7	12.6	13	7.7
165	K.pneumoniae	50-59	1	3	2	0	1.009	6.5	0	0	0	0	0	1	63.1	31	5	0.9
166	P.mirabilis	90-99	0	3	6	0	1.012	7	3	0	0	4	0	4	73.4	10.9	9.7	6
167	K.pneumoniae	70-79	1	1	5	0	1.015	7	3	2	0	0	0	3	17.6	27.2	38.2	17
168	P.mirabilis	60-69	1	2	3	0	1.021	6	3	0	0	0	0	2	61.7	14.2	21.6	2.5
169	K.pneumoniae	80-89	1	4	6	0	1.015	6	8	0	1	3	0	4	14.7	10.9	50.3	24.1
170	S.aureus	80-89	0	2	6	0	1.014	5.5	2	4	0	2	0	4	10.4	13.1	36.4	40.1
171	E.faecium	80-89	1	3	5	5	1.012	7	1	0	0	4	0	4	20	18	44.5	17.5
172	E.faecium	70-79	0	3	2	1	1.019	6.5	4	8	0	0	0	0	3.7	12.8	50.6	32.9
173	E.faecalis	0-9	0	2	0	2	1.016	6	1	0	0	4	0	0	9.7	18.6	38.2	33.4
174	E.faecium	60-69	0	3	1	0	1.014	6.5	1	0	0	1	0	2	13.8	32.3	41.1	12.9
175	E.faecalis	70-79	0	2	6	1	1.007	6.5	0	0	0	1	0	4	28.7	33.8	30.8	6.6
176	E.faecalis	70-79	0	3	4	0	1.014	5.5	0	0	0	1	0	3	33.3	31.6	30.4	4.8
177	E.faecalis	70-79	0	1	2	0	1.005	7	0	0	0	0	0	1	20	25.3	38.9	15.7
178	E.faecalis	70-79	0	2	3	0	1.012	6.5	0	0	0	0	0	2	10.3	19.2	52.7	17.8
179	S.epidermidis	60-69	1	3	4	0	1.009	6	0	0	0	3	0	4	17.5	22.7	53.1	6.7
180	E.faecalis	70-79	1	2	5	6	1.012	6	3	0	0	6	0	4	12.9	18	38.1	31
181	E.faecalis	10-19	1	3	1	0	1.02	6	0	9	0	0	0	1	5.6	18.3	64.5	11.6
182	E.faecalis	80-89	0	2	6	0	1.013	5.5	6	0	0	4	0	4	21.4	23.1	38.3	17.2
183	E.faecalis	60-69	1	3	1	1	1.009	7	1	0	0	0	0	1	10	14.4	52.7	22.9
184	S.agalactiae	70-79	1	1	1	0	1.016	5.5	0	0	0	0	0	2	16.6	21	39.1	23.2
185	E.faecalis	90-99	0	3	2	0	1.006	7	3	0	0	1	3	3	22.7	7.6	31.9	37.8
186	CNS	60-69	1	4	1	0	1.007	5	0	0	0	3	3	0	3.5	9	54.9	32.5
187	Enterococcus sp.	70-79	0	2	1	0	1.02	5.5	0	0	0	2	0	0	14.3	17.4	46.3	22
188	CNS	40-49	1	2	2	0	1.01	6.5	5	0	0	0	0	2	9.9	19.7	63.4	7.1
189	Enterococcus sp.	60-69	0	3	5	0	1.02	6.5	0	0	0	0	0	2	44.9	33.8	20.9	0.3
190	CNS	50-59	1	4	2	0	1.01	6	5	0	0	4	3	3	3.7	9.4	54.7	32.2
191	Enterococcus sp.	70-79	1	3	5	4	1.02	6	1	0	0	4	3	3	39.7	28.7	26.8	4.9
192	CNS	70-79	0	3	4	1	1.014	6.5	8	0	0	3	0	2	11.9	20.7	56.2	11.2
193	Enterococcus sp.	80-89	0	3	3	0	1.015	6	4	0	0	0	0	0	25.6	39.6	34.2	0.7
194	CNS	60-69	0	3	4	0	1.014	6	2	0	0	0	2	4	1.7	4.4	51.9	42.1
195	CNS	30-39	1	3	5	0	1.012	6	2	0	0	0	0	4	3.8	8.4	58.7	29
196	Enterococcus sp.	90-99	1	3	1	1	1.017	7	0	0	0	0	0	1	13.2	2.5	55	9.2
197	S.aureus	50-59	0	1	1	0	1.017	6	0	0	0	0	0	4	15.2	24.9	38.1	21.8
198	CNS	80-89	0	1	2	0	1.026	5	2	9	0	1	0	2	15.7	18.7	31.4	34.2
199	CNS	70-79	0	2	4	4	1.02	6.5	1	0	0	4	2	2	4.1	9.4	52.4	34.1
200	CNS	70-79	0	3	1	1	1.013	6.5	0	0	0	0	0	1	2.8	9	48.1	40
201	CNS	60-69	0	3	2	0	1.002	6	0	0	0	0	0	1	19	23.8	54	3.2
202	Enterococcus sp.	70-79	0	2	2	0	1.004	6	0	0	0	0	0	1	33	27.8	33.2	6
203	S.agalactiae	80-89	0	4	6	0	1.016	6.5	2	0	0	1	2	4	5.4	8.1	56	30.4
204	S.agalactiae	40-49	1	1	2	0	1.012	5.5	0	0	0	0	0	3	16.5	20.4	41.2	22
205	CNS	40-49	1	2	1	0	1.018	5.5	3	0	0	1	0	2	9	23	55.2	12.8
206	Enterococcus sp.	80-89	1	3	1	0	1.011	5.5	0	0	0	0	0	0	14.1	24.5	56.2	5.2
207	CNS	80-89	1	2	1	0	1.026	6	3	1	2	0	0	2	14.5	32	49.5	4
208	E.faecalis	70-79	0	3	4	0	1.007	6.5	0	0	0	0	0	3	18.7	15.5	57.9	8
209	E.faecalis	70-79	0	1	2	0	1.012	6	7	3	0	2	0	0	5.4	7.6	23.5	63.5
210	E.faecalis	70-79	0	3	2	0	1.023	6	1	0	0	0	0	2	4.8	16.1	65.4	13.8
211	E.faecalis	70-79	0	3	6	6	1.01	6.5	4	0	0	7	0	4	7.5	15.7	59.1	17.6
212	E.faecalis	70-79	0	2	2	0	1.02	5.5	0	0	0	0	0	0	16.1	30.9	50.5	2.6
213	E.faecalis	80-89	0	2	5	0	1.01	5.5	0	0	0	2	0	3	43.7	34.4	20.5	1.4
214	E.faecalis	60-69	0	2	5	0	1.008	5.5	0	9	0	0	0	4	18.2	37.5	41.5	2.8
215	S.aureus	70-79	0	2	5	0	1.018	5.5	1	0	0	0	2	4	0.7	7.1	65.7	26.5
216	S.agalactiae	60-69	0	4	6	0	1.014	5.5	1	0	0	1	0	4	16	25.1	52.2	6.8
217	E.faecalis	60-69	0	3	4	0	1.017	7	0	4	0	0	0	2	46.7	31.5	20	1.9
218	S.aureus	20-29	1	2	5	0	1.012	6	2	0	0	0	0	4	5.7	12.4	61.2	20.6
219	E.faecalis	60-69	0	1	1	0	1.009	7	0	0	0	0	0	0	22.4	29.4	33.8	14.4
220	S.aureus	40-49	1	3	2	0	1.009	6	1	0	0	0	0	3	27.8	25.6	34.1	12.5
221	S.agalactiae	10-19	1	3	5	1	1.031	5.5	2	0	0	4	0	4	27.7	22.6	36.3	13.3
222	E.faecalis	50-59	0	3	1	0	1.009	6.5	0	0	0	0	0	1	14.6	23.9	55.5	6
223	E.raffinosus	80-89	0	3	6	0	1.008	6.5	5	0	0	1	0	4	7.8	15.1	57.7	19.3
224	E.raffinosus	80-89	0	3	6	1	1.015	6.5	3	0	0	2	0	4	37.8	26.8	29.2	6.3
225	CNS	80-89	1	1	1	0	1.012	5.5	0	0	0	0	0	0	17.1	21.2	44.8	16.9
226	S.aureus	80-89	0	3	6	1	1.017	6	5	0	0	2	0	4	2.8	7.7	60.6	28.9
227	CNS	90-99	0	3	6	0	1.012	5.5	0	0	0	2	3	4	0.3	4.3	55.8	39.6
228	S.agalactiae	80-89	1	3	6	1	1.012	5.5	1	0	0	1	0	4	7	12.5	57.4	23.1
229	E.faecalis	80-89	0	3	6	0	1.012	5.5	0	0	0	0	0	4	0.4	4.9	72.4	22.4
230	E.faecalis	80-89	0	2	6	1	1.005	5	2	0	0	6	0	4	8.8	23.5	54.3	13.4
231	S.aureus	70-79	0	4	4	2	1.012	8	4	0	0	0	3	4	6.2	8.1	49.8	36
232	S.bovis	70-79	1	4	3	4	1.014	6.5	4	0	1	3	0	1	14.6	19.8	50.2	15.5
233	S.agalactiae	0-9	1	3	6	0	1.002	6	2	0	0	3	0	4	12.4	13.8	45.2	28.6
234	S.aureus	70-79	0	2	6	6	1.019	5.5	3	9	0	7	0	3	15.1	20	42.8	22.1
235	E.faecalis	80-89	0	2	5	1	1.016	5.5	1	0	0	3	0	3	28.1	35.3	26.3	10.3
236	S.agalactiae	70-79	0	2	6	0	1.011	7	0	3	0	2	0	4	23.8	37.7	35.6	2.9
237	S.agalactiae	60-69	0	2	6	0	1.027	5.5	2	0	0	1	0	4	11.6	29.8	52	6.6
238	E.faecalis	80-89	0	3	2	0	1.003	5.5	0	0	0	2	2	4	3.9	7.6	48.3	40.1
239	E.faecalis	70-79	0	3	6	1	1.015	6	3	0	0	3	0	4	5.4	14.8	62.1	17.7
240	E.faecalis	40-49	1	3	6	4	1.021	5.5	5	0	0	5	0	4	80.2	11	7.5	1.3
241	E.faecalis	80-89	0	3	3	3	1.015	5.5	6	0	0	5	3	3	6.3	10	44	39.8
242	S.haemolichicus	60-69	1	4	1	1	1.006	6.5	0	0	0	0	0	1	9.7	12.2	53.8	24.4
243	E.faecalis	80-89	0	3	2	4	1.007	6.5	2	0	0	4	0	1	39.8	22.4	27.8	10
244	CNS	80-89	0	4	6	1	1.014	6.5	2	0	0	3	3	4	10.4	11.2	44.3	34.1
245	S.agalactiae	70-79	0	4	5	1	1.016	6.5	0	4	0	4	3	4	61.6	23	13.7	1.6
246	S.agalactiae	60-69	1	2	1	0	1.005	5.5	0	0	0	0	0	3	16.5	30.4	46.6	6.5
247	Enterococcus sp.	10-19	1	3	2	0	1.017	6.5	1	0	0	0	0	3	17.5	26.5	47.5	8.5
248	E.faecalis	70-79	0	1	2	0	1.018	6.5	0	1	0	0	0	1	15.5	41.8	41.5	1.1
249	Enterococcus sp.	60-69	1	2	2	0	1.016	7	0	0	0	0	0	4	9.2	18.8	58.3	13.6
250	E.faecalis	50-59	0	3	5	1	1.017	7	5	0	0	1	0	3	37.1	27.7	24.6	10.6
251	S.agalactiae	90-99	1	4	6	0	1.009	8	7	0	0	3	0	4	25	25	43.3	6.7
252	E.faecalis + E.coli	70-79	0	1	2	0	1.02	5.5	0	0	0	0	0	2	15.8	15.5	25.4	43.3
253	E.faecalis + Enterobacter.sp	10-19	1	3	6	0	1.035	6.5	4	8	1	0	0	4	35.8	25	23.7	15.5
254	E.coli + E.faecalis	80-89	0	4	6	3	1.014	5.5	8	0	0	7	0	4	13.5	15.1	47.3	24.2
255	E.faecalis + P.aeruginosa	70-79	0	3	4	0	1.009	7.5	0	0	0	0	3	4	16.3	10.7	44.4	28.6
256	K.pneumoniae + S.aureus	50-59	1	1	3	0	1.022	6.5	0	0	0	1	0	2	52.1	14.2	12.5	21.2
257	CNS + Enterobacteriaceae	80-89	0	2	6	6	1.016	6.5	7	0	0	7	0	4	27.8	26.4	38	7.9
258	Enterococci + Corynebacterium sp.	60-69	0	4	5	6	1.006	7.5	5	0	0	7	3	4	5.2	6.7	40.5	47.5
259	Enterobacteriaceae + Enterococci	90-99	1	4	6	4	1.012	7.5	5	0	1	5	0	4	37.7	15.5	32.5	14.4
260	CNS + S.aureus	70-79	1	2	1	0	1.012	7	0	3	0	0	0	3	11.7	24.7	51.9	11.7
261	K.oxytoca + K.pneumoniae	80-89	1	4	4	0	1.015	5	2	0	0	1	0	2	4.8	10.2	48	37
262	S.aureus + CNS	80-89	0	3	6	1	1.016	5	3	8	0	2	3	4	10	11.5	53.5	25
263	S.aureus + S.agalactiae	80-89	1	1	1	0	1.016	5.5	3	0	0	0	0	1	18.7	32.2	46.7	2.4
264	S.aureus + CNS	60-69	0	4	5	0	1.012	6.5	0	0	0	1	3	4	42.5	34.2	21	2.4
265	S.agalactiae + CNS	60-69	1	1	1	1	1.013	5.5	1	0	0	4	0	2	11.1	18.3	42.5	28.1
266	K.oxytoca + E.coli	70-79	1	4	6	0	1.003	7.5	3	0	0	3	3	4	42.8	16.6	28.6	12
267	CNS + S.aureus	80-89	0	2	2	0	1.011	6.5	0	0	0	0	0	1	12.9	23.7	55	8.4

## Sheet: varidation set
Sample No.	Culture	Patient information		FCM			Dip-stick testing								BACT scattergram
		Age	Sex	Bacteria count	FCM-WBC	FCM-RBC	Specific gravity	pH	Proteins	Glucose	Ketones	Hemoglobin	Nitrite	Leukocytes esterase	Area I	Area II	Area III	Area IV
1	E.coli	60-69	1	4	6	1	1.018	6	0	0	0	1	2	4	63.2	24.8	9.6	2.4
2	E.coli	60-69	1	3	2	0	1.012	7	0	0	0	0	0	0	36.1	37.1	20.7	6.1
3	E.cloacae	60-69	0	4	6	2	1.015	5.5	3	0	0	3	0	4	11.3	11.8	47.5	29.4
4	E.coli	70-79	0	3	5	0	1.013	5	0	0	0	0	2	3	53	26.9	17.8	2.2
5	E.coli	30-39	0	1	5	1	1.029	5.5	2	0	0	2	0	3	25.1	15	35.9	24
6	E.coli	60-69	0	3	6	0	1.015	6	0	0	0	1	0	4	84.7	9.2	4	2.2
7	E.coli	60-69	1	4	6	0	1.019	5	5	8	0	1	3	4	38.9	34.9	24.2	2
8	E.coli	70-79	0	2	5	1	1.003	5	0	0	0	5	0	2	51.6	27.2	15.6	5.6
9	E.coli	60-69	1	2	5	1	1.02	5.5	0	0	0	4	0	2	52.8	25	14.6	7.6
10	E.coli	80-89	1	2	6	0	1.014	6	0	0	0	1	0	4	54.5	15	18.7	11.8
11	E.coli	70-79	1	4	2	0	1.017	6.5	1	0	0	1	3	0	47.1	30.7	20.5	1.7
12	E.coli	80-89	0	4	5	0	1.014	6.5	0	0	0	0	3	4	73.2	15.2	8	3.7
13	K.pneumoniae	60-69	0	2	5	0	1.025	6	5	7	0	0	0	1	24.9	16.7	42.8	15.5
14	E.coli	60-69	1	2	4	0	1.001	6.5	0	0	0	0	0	2	54.5	18.7	17.3	9.5
15	K.pneumoniae	80-89	1	2	1	0	1.008	5	0	0	0	2	0	0	70.7	13.8	10.5	5
16	E.coli	70-79	1	4	1	0	1.014	5.5	0	0	0	2	3	0	63.6	22.5	13.7	0.2
17	E.coli	70-79	0	4	2	1	1.02	7.5	0	0	0	4	3	0	80.3	16.3	3.2	0.2
18	E.aerogenes	80-89	0	4	5	1	1.02	6	4	0	0	1	3	3	14.3	16.1	48.6	21
19	E.coli	70-79	0	3	1	0	1.009	7	0	0	0	0	0	0	82.1	11.3	6.7	0
20	E.coli	60-69	1	4	1	2	1.015	5	2	0	0	6	3	1	35.6	32.8	29.2	2.4
21	E.coli	80-89	1	3	1	0	1.008	6.5	0	0	0	0	0	0	65.1	18.2	11.4	5.4
22	E.coli	70-79	1	4	4	1	1.008	7	0	0	0	4	3	4	77.1	16.7	4.5	1.7
23	E.coli	60-69	1	3	0	0	1.015	7	1	0	0	0	0	1	64.9	21.3	9.2	4.6
24	E.coli	60-69	1	2	1	5	1.007	8	0	0	0	4	0	1	70.7	11.4	12.6	5.3
25	E.coli	60-69	1	4	1	0	1.013	6.5	0	0	0	0	2	0	43.7	28.9	26.3	1.2
26	P.mirabilis	50-59	1	3	6	0	1.01	5.5	3	0	0	0	0	4	53.8	19.4	14.3	12.6
27	E.coli	50-59	1	4	3	1	1.013	6	8	5	0	4	2	1	12.6	18	53.5	15.9
28	E.coli	70-79	1	4	5	1	1.026	6	6	0	0	0	3		39.1	25	29	6.8
29	E.coli	60-69	1	3	2	0	1.005	6.5	0	0	0	0	3	2	14.4	16.9	59.3	9.3
30	K.pneumoniae	80-89	1	4	4	2	1.014	6	6	0	0	7	3	2	63.9	26.3	8.9	0.9
31	E.coli	60-69	1	4	3	0	1.024	7	1	0	0	0	3	3	70.1	15.7	9.4	4.8
32	P.mirabilis	70-79	1	3	2	0	1.006	6.5	0	0	0	0	0	2	55.1	14.1	27.3	3.5
33	E.coli	60-69	0	3	4	1	1.021	7	4	1	0	1	2	2	38	14.2	32.7	15.1
34	K.pneumoniae	60-69	1	2	5	1	1.014	6.5	1	0	0	3	0	4	9.7	24.8	60	5.5
35	K.pneumoniae	30-39	0	2	1	1	1.018	5	0	0	0	4	0	3	35.3	23.8	32.1	8.8
36	E.coli	70-79	1	2	3	0	1.009	7.5	0	0	0	0	0	1	50.3	32.1	13.8	3.8
37	E.coli	60-69	1	3	6	0	1.008	6	6	6	0	4	0	4	29.4	28.8	22	19.8
38	P.mirabilis	90-99	1	3	2	0	1.013	6	0	0	0	0	0	1	85.6	5.9	8.2	0.3
39	E.coli	60-69	1	3	1	0	1.007	6	0	0	0	1	0	1	67.8	14.1	14.3	3.9
40	E.coli	60-69	1	2	4	0	1.005	6.5	0	0	0	0	0	3	47.5	17.1	25.3	10.1
41	E.coli	70-79	1	4	4	3	1.015	5.5	5	0	0	5	3	3	45	25.2	26.9	3
42	K.oxytoca	70-79	0	3	4	0	1.009	6.5	0	0	0	2	3	4	66.3	19	13.5	1.1
43	E.coli	40-49	1	2	2	2	1.014	5.5	8	0	0	5	0	3	11.7	34.5	50.2	3.6
44	K.pneumoniae	70-79	1	2	4	5	1.002	8	7	5	0	7	0	2	15.3	18.2	38.5	28
45	E.coli	70-79	1	4	0	0	1.005	6.5	0	0	0	0	1	0	78.4	14.2	6.4	1
46	K.pneumoniae	70-79	1	4	4	0	1.031	5.5	3	9	0	0	3	4	59.7	21.5	12.5	6.3
47	E.coli	70-79	1	1	1	0	1.03	7.5	1	0	0	1	0	3	59	26.8	14.1	0.1
48	E.coli	70-79	1	4	1	0	1.002	5	0	0	0	0	2	1	65.5	18.2	13.5	2.8
49	K.pneumoniae	80-89	1	3	4	1	1.008	7	0	0	0	1	3	4	15.5	7.4	39.3	37.8
50	P.aeruginosa	80-89	0	1	0	0	1.021	5.5	0	0	0	1	0	0	17.3	19.1	36.8	26.7
51	CNS	60-69	1	4	1	1	1.006	6.5	0	0	0	0	0	1	9.7	12.2	53.8	24.4
52	E.faecalis	70-79	0	3	4	0	1.014	5.5	0	0	0	1	0	3	33.3	36.1	25.8	4.8
53	E.faecalis	10-19	1	3	1	0	1.02	6	0	9	0	0	0	1	5.6	18.3	64.5	11.6
54	E.faecalis	70-79	0	3	6	6	1.01	6.5	4	0	0	7	0	4	7.5	15.7	59.1	17.6
55	S.bovis	70-79	1	4	3	4	1.014	6.5	4	0	1	3	0	1	14.6	19.8	50.2	15.5
56	E.faecalis	70-79	0	3	2	0	1.023	6	1	0	0	0	0	2	4.8	16.1	65.4	13.8
57	S.agalactiae	10-19	1	3	5	1	1.031	5.5	2	0	0	4	0	4	27.7	22.6	36.3	13.3
58	S.aureus	50-59	0	1	1	0	1.017	6	0	0	0	0	0	4	15.2	24.9	38.1	21.8
59	CNS	70-79	0	3	4	1	1.014	6.5	8	0	0	3	0	2	11.9	20.7	56.2	11.2
60	Enterococcus sp.	80-89	0	3	3	0	1.015	6	4	0	0	0	0	0	30.6	39.5	29.2	0.7
61	Enterococcus sp.	90-99	1	3	1	1	1.017	7	0	0	0	0	0	1	13.2	2.5	55	9.2
62	S.agalactiae	70-79	1	1	1	0	1.016	5.5	0	0	0	0	0	2	16.6	21	39.1	23.2
63	S.aureus	20-29	1	2	5	0	1.012	6	2	0	0	0	0	4	5.7	12.4	61.2	20.6
64	CNS	80-89	0	1	2	0	1.026	5	2	9	0	1	0	2	15.7	18.7	31.4	34.2
65	E.faecalis	70-79	1	2	5	6	1.012	6	3	0	0	6	0	4	12.9	18	38.1	31
66	S.agalactiae	0-9	1	3	6	0	1.002	6	2	0	0	3	0	4	12.4	13.8	45.2	28.6
67	E.faecalis	60-69	0	1	1	0	1.009	7	0	0	0	0	0	0	22.4	29.4	33.8	14.4
68	CNS	30-39	1	3	5	0	1.012	6	2	0	0	0	0	4	3.8	8.4	58.7	29
69	Enterococcus sp.	70-79	1	3	5	4	1.02	6	1	0	0	4	3	3	39.7	28.7	26.8	4.9
70	S.agalactiae	40-49	1	1	2	0	1.012	5.5	0	0	0	0	0	3	16.5	20.4	41.2	22
71	E.faecium	80-89	1	3	5	5	1.012	7	1	0	0	4	0	4	20	18	44.5	17.5
72	CNS	50-59	1	4	2	0	1.01	6	5	0	0	4	3	3	3.7	9.4	54.7	32.2
73	E.faecalis	80-89	0	2	5	0	1.01	5.5	0	0	0	2	0	3	43.7	34.4	20.5	1.4
74	S.aureus	70-79	0	2	5	0	1.018	5.5	1	0	0	0	2	4	0.7	7.1	65.7	26.5
75	CNS	70-79	0	2	4	4	1.02	6.5	1	0	0	4	2	2	4.1	9.4	52.4	34.1
76	E.faecium	70-79	0	3	2	1	1.019	6.5	4	8	0	0	0	0	3.7	12.8	50.6	32.9
77	E.faecalis	70-79	0	2	2	0	1.02	5.5	0	0	0	0	0	0	16.1	30.9	50.5	2.6
78	S.agalactiae	60-69	0	4	6	0	1.014	5.5	1	0	0	1	0	4	16	25.1	52.2	6.8
79	CNS	40-49	1	2	2	0	1.01	6.5	5	0	0	0	0	2	9.9	19.7	63.4	7.1
80	E.faecalis	80-89	0	2	6	0	1.013	5.5	6	0	0	4	0	4	21.4	23.1	38.3	17.2
81	E.faecalis	70-79	0	1	2	0	1.012	6	7	3	0	2	0	0	5.4	7.6	23.5	63.5
82	E.faecalis	70-79	0	2	6	1	1.007	6.5	0	0	0	1	0	4	29.7	38.8	24.8	6.6
83	E.faecalis	70-79	0	2	3	0	1.012	6.5	0	0	0	0	0	2	10.3	19.2	52.7	17.8
84	E.faecalis	60-69	0	3	4	0	1.017	7	0	4	0	0	0	2	46.7	31.5	20	1.9
85	E.faecalis	70-79	0	1	2	0	1.005	7	0	0	0	0	0	1	20	25.3	38.9	15.7
86	CNS	70-79	0	3	1	1	1.013	6.5	0	0	0	0	0	1	2.8	9	48.1	40
87	E.faecalis	60-69	1	3	1	1	1.009	7	1	0	0	0	0	1	10	14.4	52.7	22.9
88	E.faecalis	60-69	0	2	5	0	1.008	5.5	0	9	0	0	0	4	18.2	37.5	41.5	2.8
89	E.faecalis	70-79	0	3	4	0	1.007	6.5	0	0	0	0	0	3	18.7	15.5	57.9	8
90	CNS	60-69	1	4	1	0	1.007	5	0	0	0	3	3	0	3.5	9	54.9	32.5
91	CNS	60-69	0	3	4	0	1.014	6	2	0	0	0	2	4	1.7	4.4	51.9	42.1
92	S.aureus	80-89	0	2	6	0	1.014	5.5	2	4	0	2	0	4	10.4	13.1	36.4	40.1
93	Enterococcus sp.	70-79	0	2	1	0	1.02	5.5	0	0	0	2	0	0	14.3	17.4	46.3	22
94	E.faecalis	50-59	0	3	1	0	1.009	6.5	0	0	0	0	0	1	14.6	23.9	55.5	6
95	E.faecalis	0-9	0	2	0	2	1.016	6	1	0	0	4	0	0	9.7	18.6	38.2	33.4
96	S.agalactiae	80-89	1	3	6	1	1.012	5.5	1	0	0	1	0	4	7	12.5	57.4	23.1
97	Enterococcus sp.	80-89	0	3	6	0	1.008	6.5	5	0	0	1	0	4	7.8	15.1	57.7	19.3
98	Enterococcus sp.	60-69	0	3	5	0	1.02	6.5	0	0	0	0	0	2	44.9	33.8	20.9	0.3
99	E.faecalis	90-99	0	3	2	0	1.006	7	3	0	0	1	3	3	22.7	7.6	31.9	37.8
100	S.agalactiae	80-89	0	4	6	0	1.016	6.5	2	0	0	1	2	4	5.4	8.1	56	30.4
101	CNS + Enterobacteriaceae	80-89	0	2	6	6	1.016	6.5	7	0	0	7	0	4	27.8	26.4	38	7.9
102	Enterobacteriaceae + Enterococci	90-99	1	4	6	4	1.012	7.5	5	0	1	5	0	4	37.7	15.5	32.5	14.4
103	Enterococci + Corynebacterium sp.	60-69	0	4	5	6	1.006	7.5	5	0	0	7	3	4	5.2	6.7	40.5	47.5
104	K.pneumoniae + S.aureus	50-59	1	1	3	0	1.022	6.5	0	0	0	1	0	2	52.1	14.2	12.5	21.2
105	E.faecalis + P.aeruginosa	70-79	0	3	4	0	1.009	7.5	0	0	0	0	3	4	16.3	10.7	44.4	28.6
